# Supplementary material for: Neurobehavioral Alterations from Noise Exposure in Animals: A Systematic Review
Source: Int J Environ Res Public Health. 2022 Dec 29;20(1):591. doi: 10.3390/ijerph20010591 (PMC9819367; doi:10.3390/ijerph20010591)
Supplement: Supplementary file 1 [file ijerph-20-00591-s001.zip]

Archive with 1 entries (1 files):
- ijerph-2031383-supplementary.pdf
